# Supplementary material for: Evaluating the Risk–Benefit Profile of Corticosteroid Therapy for COVID-19 Patients: A Scoping Review
Source: Pharmacy (Basel). 2024 Aug 22;12(4):129. doi: 10.3390/pharmacy12040129 (PMC11360832; doi:10.3390/pharmacy12040129)
Supplement: Supplementary file 1 [file pharmacy-12-00129-s001.zip]

Archive with 1 entries (1 files):
- pharmacy-3103694-supplementary.pdf
